# Supplementary material for: Plasma and Myocardial miRNomes Similarities and Differences during Cardiac Remodelling and Reverse Remodelling in a Murine Model of Heart Failure with Preserved Ejection Fraction
Source: Biomolecules. 2024 Jul 24;14(8):892. doi: 10.3390/biom14080892 (PMC11351983; doi:10.3390/biom14080892)
Supplement: Supplementary file 1 [file biomolecules-14-00892-s001.zip]

Archive with 1 entries (1 files):
- biomolecules-3099403-supplementary.pdf
